# Supplementary material for: First Report of the Detection of DENV1 in Human Blood Plasma with Near-Infrared Spectroscopy
Source: Viruses. 2022 Oct 13;14(10):2248. doi: 10.3390/v14102248 (PMC9609583; doi:10.3390/v14102248)
Supplement: Supplementary file 1 [file viruses-14-02248-s001.zip]

Archive with 1 entries (1 files):
- viruses-1941855-supplementary.pdf
